# Supplementary material for: Contamination and Probabilistic Ecological–Health Risk of Heavy Metal(loid)s in Urban Topsoil of Mianyang, SW China
Source: Int J Environ Res Public Health. 2022 Nov 16;19(22):15126. doi: 10.3390/ijerph192215126 (PMC9691029; doi:10.3390/ijerph192215126)
Supplement: Supplementary file 1 [file ijerph-19-15126-s001.zip]

Archive with 1 entries (1 files):
- ijerph-1981025-supplementary.pdf
